# Supplementary material for: Raman Research on Bleomycin-Induced DNA Strand Breaks and Repair Processes in Living Cells
Source: Int J Mol Sci. 2022 Mar 24;23(7):3524. doi: 10.3390/ijms23073524 (PMC8998246; doi:10.3390/ijms23073524)
Supplement: Supplementary file 1 [file ijms-23-03524-s001.zip]

Archive with 1 entries (1 files):
- ijms-1630008-supplementary.pdf
